# Supplementary material for: Factors Influencing the Duration of Maintenance Therapy in Metastatic Colorectal Cancer
Source: Cancers (Basel). 2024 Dec 30;17(1):88. doi: 10.3390/cancers17010088 (PMC11720154; doi:10.3390/cancers17010088)
Supplement: Supplementary file 1 [file cancers-17-00088-s001.zip]

Archive with 1 entries (1 files):
- cancers-3291510-supplementary.pdf
